# Supplementary material for: SynEM, automated synapse detection for connectomics
Source: eLife. 2017 Jul 14;6:e26414. doi: 10.7554/eLife.26414 (PMC5658066; doi:10.7554/eLife.26414)
Supplement: Figure 5—figure supplement 2—source data 2. — DOI: http://dx.doi.org/10.7554/eLife.26414.024 [file elife-26414-fig5-figsupp2-data2.xlsx]

## Sheet: Sheet1
Fig. 5 - figure supplement 2	Neuron-to-neuron (1 - F1)	Neuron-to-neuron (1 - F1) including estimated partner detection
Roncal et al., 2015 (VesicleCNN)	0.0662178	0.0980974
Becker et al., 2012	0.128028	0.180286
Dorkenwald et al., 2017 (SyConn)	0.0354717	0.0713472
